# Supplementary material for: First-trimester metabolic profiling of gestational diabetes mellitus: insights into early-onset and late-onset cases compared with healthy controls
Source: Front Mol Biosci. 2025 Jan 15;11:1452312. doi: 10.3389/fmolb.2024.1452312 (PMC11774710; doi:10.3389/fmolb.2024.1452312)
Supplement: Supplementary file 2 [file DataSheet2.xlsx]

## Sheet: Arkusz1
Compound name	Formula	Exact mass	RT exp	Transition	Precursor Ion	Product Ion	RT (min)	Fragmentor	Collision Energy	Cell Accelerator Voltage	Polarity	Compound class	C	C	C	C	C	C	C	C	C	C	C	C	C	C	C	C	C	C	C	C	I	I	I	I	I	I	I	I	I	I	I	I	I	I	I	I	I
CE (16:0)	C43H76O2	624.585	8.62573	642.6 -> 369.4	642.618	369.356	9.514	120	10	2	Positive	Cholesteryl esters (Steroids and steroid derivatives)	4150976	3426754	2925745	3520589	3797920	4062159	3602530	3575804	3061044	3595547	4381272	4319039	4091889	3109289	3187967	3658282	3899842	3512669	4391995	3403718	2697356	4159966	3755628	3196759	3636036	3710859	2842049	4309634	3435851	4600538	3618182	3628882	4898947	4005551	3343829	4159878	2993597
CE (16:1)	C43H74O2	622.569	8.23255	640.6 -> 369.4	640.602	369.356	9.149	120	10	2	Positive	Cholesteryl esters (Steroids and steroid derivatives)	5060730	2563683	4999363	4210376	4085693	5749346	8102361	5535641	2415548	3198071	6797328	4723534	5958014	3522755	4638184	3525986	3915246	3917796	5979382	2869380	9062345	6723151	3380655	7441413	3331190	4489078	9586163	11899299	3000441	5863852	6023405	4790027	12414753	3881600	10111895	10262523	6605867
CE (18:2)	C45H76O2	648.585	8.47378	666.6 -> 369.4	666.618	369.356	9.369	120	10	2	Positive	Cholesteryl esters (Steroids and steroid derivatives)	192489135	193380909	162374658	185214931	188646069	196162764	197005717	190439972	183032253	178938155	199031964	189792132	193004398	181600887	170969835	190150433	187533375	182565665	200669400	196005965	176347837	182979631	173277273	195126986	193957414	195973722	162125057	201300959	190726957	188950780	195759283	176623692	180517090	180975578	175386022	159668424	156130926
CE (18:3)	C45H74O2	646.569	8.18728	664.6 -> 369.4	664.602	369.356	9.115	120	10	2	Positive	Cholesteryl esters (Steroids and steroid derivatives)	6456731	2469775	9159683	10631302	7146916	21887467	7367514	7806483	3848672	8080223	14163019	8407404	15135752	6749131	8320778	6520022	4093382	6108417	15940326	7290745	13662676	11671956	7239748	7889132	6849179	7185582	20638326	18676388	8558896	12322558	9507478	7221533	20038021	9314014	20968141	15091132	8973221
CE (20:4)	C47H76O2	672.585	8.41396	690.6 -> 369.4	690.618	369.356	9.327	120	10	2	Positive	Cholesteryl esters (Steroids and steroid derivatives)	63470302	45421340	74452215	77256364	49824311	99716360	51592358	57298267	57069851	70309769	99837420	84111924	65481432	71500411	77171507	67425125	59544481	63794894	78806037	59563881	35976781	69434082	108400994	50221866	81767610	51165595	77156164	98823854	49020801	100114672	82168251	99526732	109268646	81165413	63818362	104261618	77869407
CE (22:5)	C49H78O2	698.6	8.68904	716.6 -> 369.4	716.634	369.356	9.572	120	10	2	Positive	Cholesteryl esters (Steroids and steroid derivatives)	1766310	959482	933645	1108187	1069794	2045225	1331814	1332320	730513	995043	2008828	1321535	1533746	1246893	1126271	1261369	893540	1160416	1535186	1238484	922398	830896	1069115	1099929	1300020	1116878	1015945	1353015	1333355	1296817	1541511	1087855	2196330	1862714	1489228	1721739	986219
CE (22:6)	C49H76O2	696.585	8.40696	714.6 -> 369.4	714.618	369.356	9.31	120	10	2	Positive	Cholesteryl esters (Steroids and steroid derivatives)	10765265	11154353	9256032	9666134	9456990	11621418	12170293	11697076	3844048	10589766	9592704	7633395	10305465	8561565	7560456	10218330	8529070	11935023	10470278	8659586	6767998	6655737	11827237	5205232	12790483	10651311	5022918	12357568	10217300	13274417	7951799	8446639	13681648	14299135	9606896	7246181	3445665
CE(14:0)	C41H72O2	596.553	8.02437	614.6 -> 369.4	614.587	369.356	8.972	120	10	2	Positive	Cholesteryl esters (Steroids and steroid derivatives)	257126	97800	154699	231206	214206	404731	246370	400842	50251	165037	474564	356274	769163	72206	190196	204805	96778	207327	596850	305362	355568	331634	108527	168337	162130	354552	419846	487335	305550	398336	263206	237589	632428	181557	876731	455992	271664
CE(15:0)	C42H74O2	610.569	8.30063	628.6 -> 369.4	628.602	369.356	9.2	120	10	2	Positive	Cholesteryl esters (Steroids and steroid derivatives)	135836	51586	57092	122260	72058	137252	91715	153962	39670	77047	128846	187303	202884	45361	79797	90867	61363	99512	228287	88027	51341	124407	71803	88580	96081	122139	82364	115857	141718	133070	114633	81672	91324	120102	120465	143010	57708
CE(16:2)	C43H72O2	620.553	7.96861	638.6 -> 369.4	638.587	369.356	8.929	120	10	2	Positive	Cholesteryl esters (Steroids and steroid derivatives)	67960	43946	52958	75330	43522	116796	79232	74977	28152	77632	82961	58010	99422	45315	41910	68342	35081	78192	96938	62291	136940	98635	45640	47645	56757	69038	127994	116014	76051	131728	84316	72154	181376	42354	187809	99596	62074
CE(18:1)	C45H78O2	650.6	8.80508	668.6 -> 369.4	668.633	369.356	9.708	120	10	2	Positive	Cholesteryl esters (Steroids and steroid derivatives)	46014068	31858858	20575992	26987574	43527638	39189239	45855810	50273981	31147538	32540047	48450446	47302507	47735152	24470783	32651255	38859473	46661392	34696620	53155425	40733374	24501798	29760511	33558700	30025594	42958706	35177489	20416246	38269547	39264034	45565882	33285899	27130913	42825872	54764758	27402196	35753518	20533518
Cer(d18:0/24:0)	C42H85NO3	651.653	5.90688	634.6 -> 266.3	634.645	266.25	6.576	120	40	5	Positive	Ceramides (Sphingolipids)	736	2747	2928	1720	4071	3617	3631	4562	1957	1176	4129	1903	6960	2051	1281	5703	1783	1002	5805	8189	12558	7307	1039	68	1527	9238	5473	7360	2963	160	5049	917	19693	3903	10074	3374	2686
Cer(d18:1/22:0)	C40H79NO3	621.606	5.41236	604.6 -> 264.3	604.598	264.25	6.032	120	40	5	Positive	Ceramides (Sphingolipids)	3027	7714	5437	6871	9605	13699	10007	10388	3902	3927	14881	6206	13877	9508	9775	7655	7025	10377	14923	10344	25297	13471	10188	10126	8966	10468	11688	16246	5443	8864	10938	10123	14712	7643	14315	7989	12475
Cer(d18:1/24:0)	C42H83NO3	649.637	5.7469	632.6 -> 264.3	632.598	264.25	6.403	120	40	5	Positive	Ceramides (Sphingolipids)	17260	22118	23829	32333	33176	31244	31360	31046	23958	22186	37429	27834	40727	22988	29811	19661	18749	21250	36472	30933	63408	32698	29072	30078	28801	36500	37805	50262	25238	23173	29918	33254	39351	21981	44842	16975	33521
Cer(d18:1/24:1)	C42H81NO3	647.622	5.52126	630.6 -> 264.3	630.614	264.25	6.161	120	40	5	Positive	Ceramides (Sphingolipids)	12834	10742	8945	11956	15661	12395	16297	13057	6661	8731	16618	11514	17491	12604	13854	15119	16442	15670	19766	9859	20770	20252	14064	16232	8073	17148	11949	26986	5539	16519	13011	11012	13030	9371	20148	10404	12167
DG(32:0)	C35H68O5	568.507	5.29986	586.5 -> 313.3	586.54	313.28	5.894	120	20	2	Positive	Glycerolipids	16731	68819	94820	71609	56612	37882	24635	70496	30378	50527	68494	28001	140998	39112	37482	37969	31603	54107	62076	52722	261329	143395	83088	78557	52240	79575	155364	140933	42915	68633	89323	74977	156863	25421	381296	87121	184292
DG(34:0)	C37H72O5	596.538	5.62245	614.6 -> 341.3	614.571	341.305	6.282	120	20	2	Positive	Glycerolipids	5115	13853	16761	16226	11781	10282	8978	11196	5043	13920	13635	7693	20730	12915	10158	9554	11941	14037	19545	7746	41746	25400	12625	18405	9392	12049	23956	23714	10249	28192	25292	17356	23361	3876	54713	26325	28885
DG(34:1)	C37H70O5	594.522	5.44666	612.6 -> 313.3	612.556	313.273	6.058	120	20	2	Positive	Glycerolipids	70669	147079	323274	283451	122361	190154	115158	163222	119555	225634	213107	69514	269365	152934	123623	199138	96923	237096	157782	107383	551166	435272	323966	272994	192866	355205	325378	545244	115249	245626	310597	241792	454865	57924	879188	200169	461508
DG(36:1)	C39H74O5	622.554	5.72874	640.6 -> 341.3	640.586	341.304	6.429	120	20	2	Positive	Glycerolipids	8931	23209	38113	22974	17337	28756	17225	23064	23742	35880	31488	19875	45642	32584	21440	31000	18446	35119	34823	16858	77978	64998	51132	41872	30023	72540	38639	74719	15200	45738	52396	30497	43731	14201	86497	26337	42211
DG(36:3)	C39H70O5	618.522	5.41305	636.6 -> 337.3	636.556	337.273	6.023	120	20	2	Positive	Glycerolipids	133516	181001	456355	468745	157889	426718	209686	135104	246399	333913	211272	116722	142572	498106	280573	301781	120584	550842	166423	116414	493435	579050	519565	401034	265878	589237	525227	687623	181033	303466	421490	384829	285308	111396	455550	177742	301876
DG(36:4)	C39H68O5	616.507	5.23608	634.5 -> 337.3	634.54	337.273	5.825	120	20	2	Positive	Glycerolipids	63323	102726	243267	260596	54877	251897	98654	35102	109509	122959	70217	38233	41056	456435	176105	104599	35000	259600	61932	45271	212265	231868	201169	174354	133910	218853	385917	268890	87919	93876	186795	210117	103727	34120	170087	105259	132625
DG(38:5)	C41H70O5	642.522	5.45157	660.6 -> 339.3	660.556	339.289	6.066	120	20	2	Positive	Glycerolipids	26127	26416	59593	78312	14337	70053	22294	20160	23242	54099	43240	28850	55625	46485	36615	27170	31321	57504	34737	16657	59673	69266	99415	36039	49057	44925	98603	132806	35657	75436	54143	48846	94936	27111	101071	127295	62788
LPC(14:0)sn-1	C22H46NO7P	467.301	3.45538	468.3 -> 184.1	468.308	184.076	3.488	120	30	4	Positive	Glycerophosphocholines (Glycerophospholipids)	150610	41398	195354	180630	202527	74391	52873	281764	271177	245241	87665	266960	541259	91221	343323	37522	89293	124212	389452	374663	480217	231296	213858	105788	291399	284926	473500	305454	419744	145957	333288	373162	198818	206671	694519	513258	172943
LPC(15:0)	C23H48NO7P	481.317	3.52468	482.3 -> 184.1	482.324	184.076	3.557	120	30	4	Positive	Glycerophosphocholines (Glycerophospholipids)	431709	154043	322999	442068	231508	300726	179067	562645	317932	411025	321084	655734	649890	249470	603842	191348	276718	403647	668833	616091	369802	372909	423967	216231	464758	389279	363622	415883	614804	351134	452187	482825	373449	414385	572192	542929	278067
LPC(16:0)sn-1	C24H50NO7P	495.332	3.59326	496.3 -> 184.1	496.34	184.076	3.642	120	30	4	Positive	Glycerophosphocholines (Glycerophospholipids)	30075605	21315691	27109333	33050168	19069950	30586207	24068350	32615398	25275693	29624521	31640963	31318219	37552416	30967710	36121581	26332225	33283873	35871538	29060034	35245659	44355333	26923248	33411175	23725366	28901985	29920819	29269269	37175832	34402315	33815202	36793190	37221899	46350008	27302405	39433186	29631257	31933248
LPC(16:0e)	C24H52NO6P	481.353	3.66323	482.4 -> 184.1	482.36	184.076	3.557	120	30	4	Positive	Glycerophosphocholines (Glycerophospholipids)	115989	74297	95137	89400	65822	127813	86742	91541	78212	96739	119356	142647	148107	110642	111253	159188	128724	107431	109006	146423	137445	79742	82156	62148	103576	74872	61097	106818	90059	102063	115833	112811	124205	93554	87659	84889	84004
LPC(16:1)sn-1	C24H48NO7P	493.317	3.51787	494.3 -> 184.1	494.324	184.076	3.548	120	30	4	Positive	Glycerophosphocholines (Glycerophospholipids)	259703	92369	444356	242697	281385	201495	135578	313962	490447	489859	172168	347582	390607	322682	743474	127615	363511	270640	406202	455406	666338	442429	511741	199457	372334	355829	674915	681264	435516	245155	481678	498856	258281	269713	548164	764889	217109
LPC(16:1e)	C24H50NO6P	479.3376	3.64779	480.3 -> 184.1	480.345	184.076	3.686	120	30	4	Positive	Glycerophosphocholines (Glycerophospholipids)	42195	21512	24388	30311	17971	37923	38979	31569	23325	25795	43541	47208	40722	40886	52103	49672	43268	44099	41276	59283	56146	28808	39407	29197	34066	17166	20164	30168	37898	42141	42779	27290	41289	36326	34371	23207	24182
LPC(17:0)	C25H52NO7P	509.348	3.6601	510.4 -> 184.1	510.355	184.076	3.702	120	30	4	Positive	Glycerophosphocholines (Glycerophospholipids)	1157632	744410	493134	1043132	448778	1174635	731912	1031059	584579	871304	1118595	1212850	1190175	678513	1035296	1122099	790601	1235536	1204587	1258406	854788	598756	996499	518615	1002982	768362	558242	774375	1000508	912411	1101299	810213	1059380	871013	891538	797585	508917
LPC(17:1)	C25H50NO7P	507.332	3.58376	508.3 -> 184.1	508.34	184.076	3.608	120	30	4	Positive	Glycerophosphocholines (Glycerophospholipids)	141252	84897	68360	98775	52638	103185	76662	149469	66566	160291	92332	157261	185821	85379	141860	83234	147256	126032	165073	161206	153910	84962	140026	65651	140181	78787	114170	118504	135741	123731	141913	104292	124775	129590	129186	137311	145524
LPC(18:0)sn-1	C26H54NO7P	523.364	3.73532	524.4 -> 184.1	524.371	184.076	3.788	120	30	4	Positive	Glycerophosphocholines (Glycerophospholipids)	8825386	8308327	6464592	9050377	6203461	13306042	7946750	9927849	7657396	9929380	10893493	9965679	13508241	9993005	10806264	13647806	10177153	11166583	9371367	14498557	15773806	6506910	9153640	7189378	10295952	8826789	8054273	11401555	10630244	11455008	11771145	9150443	14376382	7296241	13401896	7801912	9481436
LPC(18:0e)	C26H56NO6P	509.385	3.80571	510.4 -> 184.1	510.39	184.076	3.702	120	30	4	Positive	Glycerophosphocholines (Glycerophospholipids)	39835	19829	26423	33027	26423	39222	32464	37986	31706	30426	49987	57024	49331	45695	34934	72547	47004	31407	56233	52247	49128	23640	35661	20057	26668	33392	29021	45851	30820	43741	40900	33851	43990	24981	40681	30679	27421
LPC(18:0p)	C26H54NO6P	507.369	3.718	508.4 -> 184.1	508.376	184.076	3.608	120	30	4	Positive	Glycerophosphocholines (Glycerophospholipids)	131403	62308	75312	105491	75067	144055	116552	125995	83166	119648	163006	159447	139055	120544	120610	216512	203617	148590	127328	135616	123939	74441	105721	76551	97273	91682	51605	151948	121949	132959	113641	108994	133426	104926	97090	74820	91115
LPC(18:1)sn-1	C26H52NO7P	521.348	3.65158	522.4 -> 184.1	522.355	184.076	3.694	120	30	4	Positive	Glycerophosphocholines (Glycerophospholipids)	6549490	3726215	3252676	4586174	3924047	6356830	4960258	8347264	4716628	7425013	6391227	7023686	8061973	4945763	7537381	7066096	10512946	6956169	5954754	7628068	7971766	4638033	6136452	3750180	5222753	4765109	4543665	6406601	7177895	6442757	5901893	4435099	8521240	6281379	6285199	4755332	3381406
LPC(18:1e)	C26H54NO6P	507.369	3.718	508.4 -> 184.1	508.376	184.076	3.608	120	30	4	Positive	Glycerophosphocholines (Glycerophospholipids)	131403	62308	75312	105491	75067	144055	116552	125995	83166	119648	163006	159447	139055	120544	120610	216512	203617	148590	127328	135616	123939	74441	105721	76551	97273	91682	51605	151948	121949	132959	113641	108994	133426	104926	97090	74820	91115
LPC(18:2)sn-1	C26H50NO7P	519.332	3.57295	520.3 -> 184.1	520.34	184.076	3.607	120	30	4	Positive	Glycerophosphocholines (Glycerophospholipids)	5805839	5115545	4334496	4466698	4474057	4114804	3346017	7428369	6645555	6878840	3551887	6129267	7623270	6763145	10293308	2855834	11632896	5866111	6424563	10987074	9815983	5182375	6409742	3754323	5524721	4197426	7828089	5355137	7550447	4238520	7030250	5255932	5844265	5289824	5177445	5082712	3161664
LPC(18:2e)	C26H50NO7P	519.332	3.70249	506.4 -> 184.1	506.361	184.076	3.548	120	30	4	Positive	Glycerophosphocholines (Glycerophospholipids)	6533	2156	3200	2143	1522	4520	4067	6032	3078	5358	5376	6390	4556	2211	3500	6616	9462	3864	3515	5783	5901	3000	4197	1232	6095	916	2385	4689	3431	6273	5876	3246	5512	3811	2125	1568	1669
LPC(18:3)	C26H48NO7P	517.317	3.5552	518.3 -> 184.1	518.324	184.076	3.547	120	30	4	Positive	Glycerophosphocholines (Glycerophospholipids)	51484	21146	37048	41908	34300	22886	13159	44520	29535	145836	23957	48295	88361	33918	63325	13246	76951	36332	92601	85080	95475	53983	41361	24695	49696	34374	101883	41170	82912	33359	47936	31268	51635	106419	75148	96266	23052
LPC(20:3)	C28H52NO7P	545.348	3.6409	546.4 -> 184.1	546.356	184.076	3.685	120	30	4	Positive	Glycerophosphocholines (Glycerophospholipids)	514447	223378	613961	549764	469514	861948	402920	634592	608077	651617	625768	580003	715703	570598	838692	508275	457053	506871	611755	754093	903953	541203	812576	539545	487971	263221	1130800	779908	526847	478290	628741	747198	1187406	485934	971675	637574	777174
LPC(20:4)sn-1	C28H50NO7P	543.332	3.58615	544.3 -> 184.1	544.34	184.076	3.624	120	30	4	Positive	Glycerophosphocholines (Glycerophospholipids)	1453999	799215	1564256	1554560	827473	2119852	920860	1443626	1464947	1727924	2176326	1990910	1459207	2035346	2187609	1556065	1829061	1570637	1552027	1684875	1373831	1173167	2911229	849945	1690958	829057	2408127	1970535	1243613	1812315	1686452	2317857	3071280	1490035	1432752	2326536	2049199
LPC(20:5)	C28H48NO7P	541.317	3.52327	542.3 -> 184.1	542.33	184.076	3.556	120	30	4	Positive	Glycerophosphocholines (Glycerophospholipids)	156628	139473	51355	51559	59836	53345	137200	142491	14809	285590	51949	90107	108114	51452	58266	159621	227013	130273	153982	68478	73525	25656	148428	13436	164203	70126	68880	98819	97558	146615	74390	43451	276715	291251	62330	52071	28889
LPC(22:5)	C30H52NO7P	569.348	3.65003	570.4 -> 184.1	570.356	184.076	3.693	120	30	4	Positive	Glycerophosphocholines (Glycerophospholipids)	112809	60117	69177	69213	58672	118385	94692	94369	56616	75541	129001	108297	121299	142857	107504	96864	87562	99011	94507	110294	127099	49807	118584	68975	71207	92017	133521	82634	97889	104488	147589	68307	205438	124477	118626	123969	87069
LPC(22:6)sn-1	C30H50NO7P	567.332	3.59852	568.3 -> 184.1	568.34	184.076	3.641	120	30	4	Positive	Glycerophosphocholines (Glycerophospholipids)	491856	369733	430354	428510	342697	532082	520767	591963	211668	517353	533119	437578	536307	587670	471582	515259	520677	695865	479775	514282	551311	262942	738356	231486	544141	373091	447269	570850	535651	570343	377467	428185	838478	575992	411833	430852	199021
LPE(16:0)sn-1	C21H44NO7P	453.286	3.58896	454.3 -> 313.3	454.293	313.274	3.626	120	15	2	Positive	Glycerophosphoethanolamines (Glycerophospholipids)	27048	18229	20836	22326	14605	18623	19294	29564	13627	22794	23854	26244	34073	19919	26575	13374	20379	37034	24342	36470	42300	21625	16501	12945	8624	23160	33452	27222	28018	25863	20176	24172	28354	14399	39000	25317	28408
LPE(18:1)sn-1	C23H46NO7P	479.301	3.64441	480.3 -> 339.3	480.308	339.29	3.686	120	15	2	Positive	Glycerophosphoethanolamines (Glycerophospholipids)	19777	21647	10913	14081	11737	21439	12205	27906	13046	26266	12537	16296	24682	12560	30796	14047	55417	26532	12971	21973	33554	17599	12441	10249	12659	14773	22228	16159	20355	17859	13304	15989	31442	13448	19666	15974	11099
LPE(18:2)sn-1	C23H44NO7P	477.286	3.56848	478.3 -> 337.3	478.293	337.274	3.6	120	15	2	Positive	Glycerophosphoethanolamines (Glycerophospholipids)	13724	17847	15042	12836	16296	14741	8834	19371	16852	18635	8276	12020	27495	20176	36490	9385	32760	21475	18760	27052	64601	24258	14761	16866	16255	20456	33073	14945	25936	13431	23076	17209	13273	9994	21376	17613	9343
LPE(20:4)sn-1	C25H44NO7P	501.286	3.57897	502.3 -> 361.3	502.293	361.275	3.616	120	15	2	Positive	Glycerophosphoethanolamines (Glycerophospholipids)	14009	11530	12341	12562	9425	20613	14644	12243	9970	14362	18539	21492	15336	31450	21922	13946	16885	25158	13653	19279	13988	14502	13511	11820	9156	12186	35156	28075	16905	11599	13743	15494	16428	13633	19512	23132	20037
PC(30:0)	C38H76NO8P	705.531	4.54338	706.5 -> 184.1	706.538	184.076	4.863	120	35	2	Positive	Glycerophosphocholines (Glycerophospholipids)	5829415	3101628	3831583	5310638	5289138	5330830	5340723	8469102	2617421	4047972	8693097	6008198	15150695	2377512	3912585	4633896	3375529	3499704	8237650	7382110	6146836	5254892	3209532	3850025	4032731	5365772	7313094	7884866	6607311	5801896	5670100	5374717	7455985	3927497	15639043	8141644	5004323
PC(32:0)	C40H80NO8P	733.562	4.76962	734.6 -> 184.1	734.569	184.076	5.231	120	35	2	Positive	Glycerophosphocholines (Glycerophospholipids)	5808544	4447113	4215042	4887056	6266798	4712063	4889379	5568679	3562270	4841102	6101718	5674128	7544422	4403883	4324882	5956781	6568323	4360614	6250872	6120404	5900609	5728358	3939931	4801690	4044951	4839302	4724124	5745117	5411461	5706055	4443796	4767841	5220191	4535395	6774878	6878098	4792859
PC(32:1)	C40H78NO8P	731.547	4.63711	732.6 -> 494.3	732.554	494.33	5.025	120	35	2	Positive	Glycerophosphocholines (Glycerophospholipids)	3035	1848	5377	6597	3283	5653	5392	5571	2939	2767	8258	3438	3748	2516	4540	3117	3651	5358	3847	1589	4153	8342	3005	5433	5075	4657	6577	6939	5076	4201	6047	4518	5548	3891	7412	8435	5237
PC(34:0)	C42H84NO8P	761.593	4.8909	762.6 -> 184.1	762.601	184.076	5.417	120	35	2	Positive	Glycerophosphocholines (Glycerophospholipids)	9399100	7008508	9287064	8989351	11118557	10187955	11759499	12007665	7360145	9757856	11713141	9745845	13076708	7663220	8830324	9895249	9791273	10667402	10640088	8963931	13642915	11973987	9979114	10813092	8115210	13419243	9984144	14233978	11509169	12781375	10725155	7947315	11739727	10934006	13808575	11296492	8275717
PC(34:1)	C42H82NO8P	759.578	4.89092	760.6 -> 496.3	760.585	496.34	5.409	120	35	2	Positive	Glycerophosphocholines (Glycerophospholipids)	262186	198743	250308	267445	306308	306290	341985	363917	201271	280304	347114	292424	344699	232087	271491	290418	280266	302483	301460	259868	406259	364273	293412	311700	235952	375012	291379	399989	350823	386827	330023	238973	354141	354352	411464	347716	258625
PC(34:1e)	C42H84NO7P	745.5985	5.01013	746.6 -> 184.1	746.606	184.076	5.564	120	35	2	Positive	Glycerophosphocholines (Glycerophospholipids)	4283711	2761311	2767290	2510188	3730605	2991540	3084373	3337142	2636719	3490811	3819852	4371441	4381751	2378806	2989862	4153875	4876762	3404655	3887448	3575390	2456303	3605232	2502963	2981058	2669197	3652805	1803668	4053289	3674501	3083519	2726690	2650508	2315786	3684350	3028174	2384039	2176280
PC(34:2)	C42H80NO8P	757.562	4.73678	758.6 -> 496.3	758.569	496.34	5.187	120	35	2	Positive	Glycerophosphocholines (Glycerophospholipids)	539185	574385	504904	595516	534839	512747	579098	490618	498890	463246	533026	468365	534217	476179	470533	476137	522150	488435	544100	543192	603072	570606	423405	653047	476861	606948	554690	614105	514779	476608	600704	511196	544591	428835	569243	382108	510877
PC(34:2e)	C42H82NO7P	743.583	4.86352	744.6 -> 184.1	744.59	184.076	5.005	120	35	2	Positive	Glycerophosphocholines (Glycerophospholipids)	3743364	3998717	2345387	2013183	1906228	3357686	3881817	1599389	3072467	2380664	1886518	2235659	2716295	2495680	2119802	2703325	2134273	1938919	2978110	3816037	3091712	2857820	1531290	1731552	2316021	2285010	1437303	2248042	2385299	1858738	2568737	1839819	1521417	2099093	1570807	1426141	1322593
PC(34:3)	C42H78NO8P	755.547	4.61068	756.6 -> 494.3	756.554	494.33	4.981	120	35	2	Positive	Glycerophosphocholines (Glycerophospholipids)	21357	13162	17316	20474	13140	21791	28210	12246	10854	18333	24677	15771	16740	21334	25021	20829	16530	15537	19459	17621	13946	24676	13646	25176	13059	20150	21646	21777	20459	12577	20686	16419	17269	11844	14174	9235	15045
PC(36:0)	C44H88NO8P	789.625	5.20794	790.6 -> 524.5	792.574	608.494	7	120	35	2	Positive	Glycerophosphocholines (Glycerophospholipids)	1121	27	226	36	851	522	1804	1105	0	40	385	1204	1080	0	690	0	26	952	1717	854	1549	735	0	230	119	0	156	5144	1820	1910	1542	0	1052	796	2990	741	0
PC(36:1)	C44H86NO8P	787.609	5.18685	788.6 -> 524.4	788.616	524.38	5.794	120	35	2	Positive	Glycerophosphocholines (Glycerophospholipids)	49156	54054	37403	50994	79741	84637	73950	71104	44783	72443	68194	71891	109472	40898	61391	83882	76045	60945	76519	76899	101923	66795	48559	57237	60459	91035	48130	100239	86378	84382	58196	29435	90310	79507	111067	73678	37301
PC(36:2)	C44H84NO8P	785.593	5.00632	786.6 -> 522.4	786.601	522.36	5.562	120	35	2	Positive	Glycerophosphocholines (Glycerophospholipids)	40779	19889	16195	23265	31523	50727	44252	50353	27903	57954	32020	42177	41146	18468	39925	58549	55825	35555	31368	36271	25452	38089	29588	26498	24154	47824	12382	41922	37981	41133	21284	18311	37698	42602	32540	17503	12862
PC(36:2e)	C44H86NO7P	771.614	4.86634	772.6 -> 184.1	772.62	184.076	5.34	120	35	2	Positive	Glycerophosphocholines (Glycerophospholipids)	6115775	6559272	3563598	6293567	4159765	5360041	5682507	5140701	3825500	4821353	5219099	5804563	5608777	3881053	4787601	5105214	4553019	5092353	6690285	6365269	4034169	4965382	4842097	4806056	5483504	5714822	3986548	4555042	5600199	3898953	6499427	4173694	3701526	4405044	4681953	3531607	2968580
PC(36:3)	C44H82NO8P	783.578	4.85943	785.6 -> 185.1	785.588	185.081	5.357	120	35	2	Positive	Glycerophosphocholines (Glycerophospholipids)	4736144	3495275	5449486	5535485	4496669	6310929	4619040	4632191	4298789	4765223	4924042	4207780	4953580	3593189	5118438	4788953	3872755	4004526	4614456	4846736	4656469	5636464	4557178	5532041	4215858	3945585	5475907	5803083	4457967	3615579	4879940	5215041	5834933	3701259	6673639	3398327	5822539
PC(36:4)	C44H80NO8P	781.562	4.7874	783.6 -> 184.1	783.572	184.076	5.28	120	35	2	Positive	Glycerophosphocholines (Glycerophospholipids)	38297853	28160094	50114625	49325224	29758759	55704079	31437091	35128009	36442324	39134929	52286874	45786454	38860812	41547581	50414676	37698802	33786683	34987383	41198170	38170618	28922469	45651763	56039417	33373541	39522344	32460626	60860791	53346987	31957546	44628894	44451952	56873953	55615506	38292637	44963709	54549058	59149740
PC(36:4)sec	C44H80NO8P	781.562	4.92925	769.6 -> 185.1	769.59	185.081	5.46	120	35	2	Positive	Glycerophosphocholines (Glycerophospholipids)	678578	485699	587799	519773	414758	664526	555193	328675	466270	488469	464960	594999	601170	509460	481043	522660	481032	435131	585886	635824	434493	486321	496150	359516	537398	417675	417985	646161	385927	422259	681598	537155	473875	581571	392313	422486	500753
PC(36:5)	C44H78NO8P	779.547	4.65578	780.6 -> 184.1	780.564	184.076	5.071	120	35	2	Positive	Glycerophosphocholines (Glycerophospholipids)	19765570	18322500	11382014	11641705	9167482	12925653	22116206	14197390	3113621	30218715	10086426	11252990	15071213	6695134	8747737	17515065	19254380	13791352	20652317	8309199	7132763	8444945	16476448	4395687	16802334	16615700	12403245	19830465	13586681	19779373	11518531	8499602	30768734	30083664	13280709	8472175	7177473
PC(36:3e)	C44H82NO8P	783.578	5.13375	770.6 -> 502.5	770.606	502.5	5.752	120	35	2	Positive	Glycerophosphocholines (Glycerophospholipids)	7580	8975	2318	4974	2911	6348	8075	4855	2599	4018	4170	5703	8193	5952	3475	4933	6508	7513	7427	8467	6256	3051	4666	1328	2932	4718	2611	8909	3199	4878	4031	2552	2905	6260	4059	2882	2754
PC(38:2)	C46H88NO8P	813.625	5.26759	814.6 -> 548.4	814.632	548.375	7	120	35	2	Positive	Glycerophosphocholines (Glycerophospholipids)	1071	151	121	0	928	1438	2413	1426	70	59	0	0	39	819	667	2273	264	0	49	342	1484	44	774	139	699	0	0	1257	423	784	211	0	1193	260	2460	2218	0
PC(38:3)	C46H86NO8P	811.609	5.16794	812.6 -> 546.4	812.616	546.36	5.793	120	35	2	Positive	Glycerophosphocholines (Glycerophospholipids)	11453	3312	13805	11269	9718	15421	8284	8357	10124	10678	12719	8977	12927	9588	9280	12968	6060	7095	13237	14609	12212	13484	9063	15461	10540	5996	16170	18700	8280	7677	15677	12670	17318	7124	26622	11905	17284
PC(38:4)	C46H84NO8P	809.593	5.06967	810.6 -> 524.5	810.604	524.5	5.655	120	35	2	Positive	Glycerophosphocholines (Glycerophospholipids)	100719	85312	163704	160937	90720	227285	101094	111787	116319	150748	175044	153397	139218	163076	194686	127628	107789	110578	147937	134188	85418	112600	208972	121546	159390	107107	212236	184931	104695	175338	170793	172893	157484	127811	166175	202027	213591
PC(38:5e)	C46H82NO8P	807.578	5.17991	794.6 -> 526.5	794.609	526.5	5.785	120	35	2	Positive	Glycerophosphocholines (Glycerophospholipids)	15889	7775	13675	16054	6928	13467	10606	8798	11293	14987	12340	16718	16357	6124	9192	15709	9581	18397	16611	20025	3891	4818	17980	6678	12818	7923	12545	14093	12740	12591	18392	9743	10339	13338	13478	9580	8550
PC(38:5)	C46H82NO8P	807.578	4.90911	808.6 -> 522.4	808.588	522.362	5.467	120	35	2	Positive	Glycerophosphocholines (Glycerophospholipids)	23265	17404	22112	28737	13917	42859	20908	21216	21014	31929	31411	30512	17333	24055	35754	30328	26988	26288	25218	24179	13063	24895	33901	16739	23579	16261	26211	28436	23560	23815	25110	26828	24123	24187	22274	27034	24091
PC(38:6)	C46H80NO8P	805.562	4.80196	807.6 -> 185.1	807.573	185.081	5.287	120	35	2	Positive	Glycerophosphocholines (Glycerophospholipids)	3033233	2432884	2757914	2803544	2385818	2809674	3216664	2933343	1116508	2716428	2383511	2145557	2796681	2327439	2075209	2698660	2191807	3190738	2688599	2470679	2129620	1956478	2907819	1666187	2868066	3098622	1666661	2869774	2846742	2784278	2074057	2033411	2700163	3312761	2585097	1685798	1032334
PC(40:0)	C48H96NO8P	845.687	5.36704	847.7 -> 185.1	847.698	185.079	6.051	120	35	2	Positive	Glycerophosphocholines (Glycerophospholipids)	35344	22152	25194	22818	21416	26335	27721	16412	5506	32590	26262	28053	26111	19648	18983	37765	37875	20818	18469	20974	15984	15990	15836	9001	25447	25967	8712	30865	21666	27012	18081	20040	26412	33785	26928	14339	6293
PC(40:4)	C48H88NO8P	837.625	5.31993	838.6 -> 184.1	838.635	184.076	5.947	120	35	2	Positive	Glycerophosphocholines (Glycerophospholipids)	3419732	1846638	3687404	3578119	2948227	6256820	3759660	3467750	2871465	3010112	4918189	3065106	4951871	3958253	4045330	4522125	2318035	2615332	3093006	4406734	4226814	3226221	2293131	5259176	2865459	3398481	6265270	4762202	2889423	3272011	5353414	3000896	4815609	3567517	8485205	6284738	5231702
PC(40:6)	C48H84NO8P	833.593	5.085	835.6 -> 185.1	835.604	185.081	5.68	120	35	2	Positive	Glycerophosphocholines (Glycerophospholipids)	1059936	1004009	1136032	1017104	997506	1266302	1279767	1044882	422705	1094701	913652	719624	1271848	850734	812511	1186755	748328	1150136	938788	1040965	1108364	728250	1032477	699037	1170704	1205156	768370	1278647	1229740	1365397	936348	816997	1136920	1266940	1451918	841657	525217
PC(40:7)	C48H82NO8P	831.578	4.92092	832.6 -> 184.1	832.585	184.076	5.457	120	35	2	Positive	Glycerophosphocholines (Glycerophospholipids)	4206270	2989190	2909643	4581766	2636527	4585836	4952619	4336151	1449140	4316269	3403838	2704791	3098198	2977737	3167441	4658181	3068073	4371946	3116865	3665025	2345646	2434742	3189254	2491512	3573662	3618894	2060226	3308839	3740660	2773595	3046134	2369391	2747447	3936109	3106218	1709499	1241279
PC(40:8)	C48H80NO8P	829.562	4.7768	830.6 -> 184.1	830.569	184.076	6.276	120	35	2	Positive	Glycerophosphocholines (Glycerophospholipids)	416832	334334	237306	305549	246893	391841	482214	416071	154725	349772	321511	328099	407258	331294	300814	482457	351046	290509	384148	384637	311157	205669	297738	201447	347199	256414	313136	268526	399233	288540	241163	211329	291176	423301	269099	290924	168806
PE(34:1)	C39H76NO8P	717.531	4.84977	718.5 -> 577.5	718.538	577.52	5.351	120	25	3	Positive	Glycerophosphoethanolamines (Glycerophospholipids)	124606	161846	169964	248244	92991	140145	163744	186098	84513	189978	153000	96572	224927	81496	113295	185346	145338	146512	110569	114849	274826	185697	48195	241010	76182	217999	172183	196195	101018	170113	226880	135471	164633	88893	381227	135683	247980
PE(34:2)	C39H74NO8P	715.515	4.70906	716.5 -> 575.5	716.522	575.504	5.137	120	25	3	Positive	Glycerophosphoethanolamines (Glycerophospholipids)	240833	351000	302047	469518	161815	267054	305193	217591	146724	220318	239916	113980	351063	177573	188004	237558	176316	225516	194855	176172	588627	284570	62754	494774	96463	442651	358125	298135	211651	206316	374336	234928	213348	85497	688340	191572	381082
PE(36:2)	C41H78NO8P	743.547	4.98269	744.6 -> 603.5	744.554	603.535	5.539	120	25	3	Positive	Glycerophosphoethanolamines (Glycerophospholipids)	537544	1043294	723741	907526	414835	753040	717489	698084	377390	813047	561452	374754	963120	498502	708799	704995	752443	567696	571638	559666	1502853	849026	260844	1255664	365774	1072784	817850	810682	596514	574623	997754	540478	829909	299284	1809891	442933	957892
PE(36:3)	C41H76NO8P	741.531	4.8299	742.5 -> 601.5	742.538	601.52	5.324	120	25	3	Positive	Glycerophosphoethanolamines (Glycerophospholipids)	222726	344097	238900	399590	126024	296887	247219	235015	131777	295753	191541	128010	296346	132300	278641	271512	248582	202869	177995	179343	378083	246057	65574	416040	107335	278402	235476	203730	225143	152649	313961	207306	267938	87653	484443	125521	290851
PE(36:3e)	C41H78NO7P	727.552	5.10508	728.6 -> 392.4	728.559	392.35	5.702	120	25	3	Positive	Glycerophosphoethanolamines (Glycerophospholipids)	30862	87421	19941	30323	20233	38444	68867	29333	39215	27687	21802	31991	45242	24891	26115	46211	25721	30277	45609	65525	66763	34642	20220	25756	29778	33856	24479	49714	23322	34741	64326	18838	27119	30556	38171	12265	19765
PE(36:4)	C41H74NO8P	739.515	4.74772	740.5 -> 599.5	740.522	599.504	5.205	120	25	3	Positive	Glycerophosphoethanolamines (Glycerophospholipids)	263936	233384	376863	434979	167145	357989	275225	233887	151085	279726	303518	214636	360277	229432	264043	341433	181140	285608	288847	217601	295542	240623	122736	400204	116993	331004	413486	324272	196382	225672	330944	329248	262270	129665	679811	352840	512675
PE(38:4)	C43H78NO8P	767.547	5.02704	768.6 -> 627.5	768.554	627.535	5.606	120	25	3	Positive	Glycerophosphoethanolamines (Glycerophospholipids)	734148	651462	1221671	1189898	535515	1361403	851192	719872	546859	933875	1100275	909890	938466	1191009	891084	1203273	788808	850181	1048984	785002	938454	972611	641691	1390629	524726	1071160	1637955	1335593	536651	1028652	1294766	1114554	947497	487515	1973995	1127424	1937388
PE(38:5e)	C43H78NO7P	751.552	5.14378	752.6 -> 392.4	752.559	392.35	5.745	120	25	3	Positive	Glycerophosphoethanolamines (Glycerophospholipids)	133473	199127	138972	188659	90215	220399	147030	105042	109412	154225	146994	173560	159576	176376	123374	244276	133322	147359	187520	279043	187446	143047	176289	104382	160798	143062	105418	252384	66911	172697	298779	132499	161875	158579	126588	118209	112647
PE(38:6)	C43H74NO8P	763.515	4.77036	764.5 -> 623.5	764.522	623.504	5.263	120	25	3	Positive	Glycerophosphoethanolamines (Glycerophospholipids)	806217	778795	889191	1069280	368971	888963	905659	568751	197584	957958	595389	342031	861297	415166	425279	861252	421797	939011	685333	410296	731726	510366	296440	708814	334172	1167308	620200	944710	564126	691947	681657	600764	724992	496851	1467746	488424	560133
PE(40:6)	C45H78NO8P	791.547	5.04608	792.6 -> 651.5	792.554	651.535	5.622	120	25	3	Positive	Glycerophosphoethanolamines (Glycerophospholipids)	363126	497887	643448	673950	192360	555893	529054	309756	127010	607171	409561	221515	567676	333433	300171	449524	268355	550258	421124	236309	554974	366789	304201	521903	295517	787527	598227	725132	336802	628841	524424	479105	592520	248280	1194318	433887	528018
PE(40:7e)	C45H78NO7P	775.552	5.16028	776.6 -> 392.4	776.559	392.35	5.778	120	25	3	Positive	Glycerophosphoethanolamines (Glycerophospholipids)	69545	104575	47810	79885	49786	58609	67993	52376	20906	64627	46247	39562	73466	52422	34713	89620	44987	53527	69759	89106	64301	31757	61570	30927	59261	64676	37554	106194	59938	49163	77968	38185	65298	81953	39477	24771	18883
SM(d16:1/17:0)	C38H77N2O6P	688.552	4.30443	689.6 -> 184.1	689.56	184.076	4.51	120	30	4	Positive	Sphingomyelins (Sphingolipids)	3655170	2302555	2082853	3718586	2629468	5232341	3719829	3254139	2077458	2586707	4023479	4308633	4291509	1895885	3441200	3258562	3027758	3639643	5995658	2569410	2384609	2544165	2981998	3006494	3449546	3752128	3428263	5340625	3737038	3322303	3753657	3180648	3269266	3368473	4096237	3468974	2491654
SM(d18:0/14:0)	C37H77N2O6P	676.552	4.22113	677.6 -> 184.1	677.56	184.076	4.389	120	30	4	Positive	Sphingomyelins (Sphingolipids)	571520	414410	392026	463306	479675	765918	587759	486264	325658	432119	628241	619990	767664	260811	508284	536662	389021	475721	901270	441087	421860	408248	421331	429797	469890	587241	607164	872722	551987	594036	520344	530352	675777	462287	868281	507662	464022
SM(d18:0/16:0)	C39H81N2O6P	704.583	4.39986	705.6 -> 184.1	705.591	184.076	4.76	120	30	4	Positive	Sphingomyelins (Sphingolipids)	8377424	6900965	7380460	8712994	7791700	10304583	10001486	8154583	6799657	7943553	9194994	9496957	10328180	7646334	7324024	9246666	8976560	8234944	11857066	9033522	8321675	7591323	8628882	8621324	8502584	11782834	6927086	14395294	7797256	11116807	10239497	8150221	10233737	7763597	11729043	8959020	7512761
SM(d18:0/18:0)	C41H85N2O6P	732.615	4.63362	733.7 -> 184.1	733.653	184.076	5.017	120	30	4	Positive	Sphingomyelins (Sphingolipids)	6654936	4433745	8310545	7087170	7500554	7296757	8687485	8144318	4957945	5373527	9606234	6732374	10465344	6163635	5693496	5986802	5402696	6342003	8347078	6542462	12906420	8740467	7187000	9204073	5150210	7760113	13281632	14212534	7389497	8592490	8374826	7309154	10998618	5169508	16618060	14034377	9383433
SM(d18:0/24:0)	C47H97N2O6P	816.708	5.49025	817.7 -> 184.1	817.716	184.076	6.154	120	30	4	Positive	Sphingomyelins (Sphingolipids)	1304157	1475943	1281041	1285106	1337384	2177512	1990126	1799715	1191114	1258250	1601356	1539527	1922152	1357838	1100339	1668053	1412547	1520092	1999526	1561802	1519375	1262564	1661068	1461764	1691422	1762866	1308667	3003426	1553583	1685486	2010446	1101458	1993802	1355593	2448908	1582099	1330619
SM(d18:1/14:0)	C37H75N2O6P	674.536	4.21788	675.5 -> 184.1	675.544	184.076	4.389	120	30	4	Positive	Sphingomyelins (Sphingolipids)	6582314	4459341	4041781	5903682	5407208	10003048	6588982	4891647	3839947	5067368	7346600	6152828	8078230	2987572	5869175	6054652	4644506	5816426	9841658	4989464	4996557	4788907	4404402	4580344	5582873	6586961	7598226	9839601	6369323	5782678	5539011	5958781	7621984	5321657	8886242	5552881	5225332
SM(d18:1/16:0)	C39H79N2O6P	702.568	4.39724	704.6 -> 185.1	704.578	185.081	4.665	120	30	4	Positive	Sphingomyelins (Sphingolipids)	4098848	3471172	3661100	4408473	3947605	5289990	4673094	3824337	3364973	4004647	4727772	4395281	5298715	3758787	3804559	4317800	4449344	4329885	5332670	4401861	4133615	3940618	4099334	4321586	4257549	5727014	3540434	6719111	4036306	5221173	4994463	4133825	4939065	3932083	5285787	3760619	3882496
SM(d18:1/17:0)	C40H81N2O6P	716.583	4.4974	717.6 -> 184.1	717.591	184.076	4.82	120	30	4	Positive	Sphingomyelins (Sphingolipids)	2106662	1841167	1302041	2015429	1621723	2588098	2145323	1725404	1268405	1689805	2199906	2588397	2291987	1468280	1681497	2019042	1746078	2104899	3178048	1674646	1565102	1384064	2169492	1924152	2111246	2430022	1644480	2883906	2008327	2499463	2363337	1838827	2140460	1669666	2210764	2112120	1330830
SM(d18:1/18:0)	C41H83N2O6P	730.599	4.60917	731.6 -> 184.1	731.606	184.076	4.991	120	30	4	Positive	Sphingomyelins (Sphingolipids)	19578411	19240267	19522168	21147208	22163182	25606382	23103162	16515797	18382154	18837198	25409507	22185775	23444459	25149464	17880349	19414546	19635652	24212620	26779577	18482927	24726503	18175099	29821076	24239420	24771666	25754230	20976104	33632436	20354259	31278970	24256032	22585488	28989295	16353220	28452902	22911866	22078440
SM(d18:1/18:2)	C41H79N2O6P	726.568	4.38183	727.6 -> 184.1	727.567	184.076	4.613	120	30	4	Positive	Sphingomyelins (Sphingolipids)	403212	320729	288520	482276	301896	556286	417713	269753	405565	326925	403433	353743	352967	319753	402132	377993	358981	393431	496687	290820	271423	431761	607825	441269	499967	383047	404161	533739	353101	432385	539030	508386	435361	297789	396943	336748	478950
SM(d18:1/20:0)	C43H87N2O6P	758.63	4.84333	759.6 -> 264.3	759.637	264.25	7	120	30	4	Positive	Sphingomyelins (Sphingolipids)	2079	1012	2128	225	3617	2704	2438	886	1437	0	2563	3526	3484	2061	1657	1859	1979	2531	540	2227	790	3428	1626	2669	3829	707	2119	5915	742	4936	3129	2697	3496	2083	2853	2098	1534
SM(d18:1/21:0)	C44H89N2O6P	772.646	4.98193	773.7 -> 184.1	773.653	184.076	5.588	120	30	4	Positive	Sphingomyelins (Sphingolipids)	5593150	4974518	3468357	5244895	4043337	5675064	5450382	4663274	3369822	4438228	5125993	5319788	5120064	3059652	4465559	4919360	4252723	4709814	6621004	4991311	3834169	4394543	4482516	4168171	5144505	4950913	4270933	4813718	5215055	3966952	4900869	4269095	4104414	4512185	4276206	3677083	3034980
SM(d18:1/22:0)	C45H91N2O6P	786.661	5.0173	787.7 -> 184.1	787.669	184.076	5.6	120	30	4	Positive	Sphingomyelins (Sphingolipids)	79607939	86081871	70973215	81500329	84438911	92463980	87540006	82861820	68120478	78840751	79339306	75614119	93645837	71869632	76741663	80971567	80071866	73311514	87325740	90438972	91423544	78456418	69162663	88783081	81916287	91995829	78890877	100807646	85507323	75255152	91457021	68885730	83702556	71210526	97644342	60838149	76782090
SM(d18:1/23:0)	C46H93N2O6P	800.677	5.32363	801.7 -> 184.1	801.684	184.076	5.974	120	30	4	Positive	Sphingomyelins (Sphingolipids)	8687395	6898356	7654792	10443575	8384038	12386452	10480816	9170575	6466100	8752315	10575412	10132708	11019672	6015522	7849547	8936957	7786438	9014352	13205111	8188972	7380857	8675012	8888895	9194730	10821224	11210050	10025836	14561701	9768043	10184479	11163731	8861155	12607244	9447812	11980188	10097247	8933312
SM(d18:1/24:0)	C47H95N2O6P	814.693	5.49543	815.7 -> 264.3	815.7	264.25	6.156	120	30	4	Positive	Sphingomyelins (Sphingolipids)	7191	8732	5480	5173	5653	4749	6418	8376	8208	5368	8251	7290	9721	7019	6962	8314	3890	12523	7866	8201	9758	3814	3576	4280	7209	9420	6221	13243	3672	9427	6383	3351	8634	4623	12346	9115	7053
SM(d18:1/25:1)	C48H95N2O6P	826.693	5.38747	827.7 -> 184.1	827.7	184.076	6.017	120	30	4	Positive	Sphingomyelins (Sphingolipids)	1754535	1115722	801515	1384756	1173317	1457782	1662656	1262910	830640	1227880	1721858	2207862	1888680	632535	1224401	1411121	1883681	1511813	2038893	1341208	772560	1283364	1762162	1235314	1407368	1525358	766057	2123102	1400032	1500123	1737550	1625830	1270869	1262665	1568485	1279397	694674
SM(d18:2/16:0)	C39H77N2O6P	700.552	4.29285	701.6 -> 184.1	701.559	184.076	4.501	120	30	4	Positive	Sphingomyelins (Sphingolipids)	9239982	7550063	8868395	12030951	7979701	13474710	12174556	7502150	9858877	8706034	10567219	8919020	12861033	8938887	10525801	9795466	11400556	10802864	13099496	9251503	9660258	10518318	12268334	12937702	10559314	12001648	10134499	17382666	9883186	12879937	14914696	10585892	13674175	7639063	15676568	9819977	11325534
SM(d18:2/18:0)	C41H81N2O6P	728.583	4.48897	729.6 -> 184.1	729.587	184.076	4.811	120	30	4	Positive	Sphingomyelins (Sphingolipids)	5883460	5517640	5741233	7092824	6857965	8339772	7622919	4569660	6082903	5980018	7823721	6667668	7783229	8022348	6748252	6683112	6859029	8385646	9189762	5869109	8011502	6621533	11150232	8748953	8070511	7789592	6310421	10784818	6315725	10934995	9594320	7175892	9815613	4992158	9991528	7133683	7786026
SM(d18:2/20:0)	C43H85N2O6P	756.6145	4.61812	757.6 -> 184.1	757.622	184.076	4.999	120	30	4	Positive	Sphingomyelins (Sphingolipids)	8016352	5261007	7505967	10034991	6168442	10188143	9812678	6919215	5606302	8815245	9818219	7423903	8854973	7440228	7914579	7294673	6670957	7572560	9556186	8043686	7950522	9226419	7082751	8841366	7126091	7576086	9873400	9982692	8592050	8110840	8870087	7125839	9476163	7132478	11125323	6987292	7122610
SM(d18:2/22:0)	C45H89N2O6P	784.646	4.99344	785.7 -> 262.3	785.653	262.25	5.536	120	30	4	Positive	Sphingomyelins (Sphingolipids)	4366	2196	3050	2459	3207	4926	3571	3329	4313	1877	2448	3462	2018	3055	4488	3936	2017	2130	3851	3066	3825	2396	3121	2021	6252	6496	1772	2171	4194	3410	5204	3614	2830	2245	1903	1862	4604
SM(d18:2/24:2)	C47H89N2O6P	808.646	5.01161	809.7 -> 262.3	809.653	262.25	5.467	120	30	4	Positive	Sphingomyelins (Sphingolipids)	2247	1238	0	0	833	33	435	133	1526	125	1321	1668	661	3781	0	455	2739	783	128	0	682	1257	271	18	22	2978	1255	0	1111	1011	942	1406	439	598	1896	221	210
SM(d18:2/23:0)	C46H91N2O6P	798.662	5.14208	799.7 -> 184.1	799.669	184.076	5.761	120	30	4	Positive	Sphingomyelins (Sphingolipids)	5984989	4107419	3945368	6091712	5200890	5900454	5988493	4836344	3568415	4760563	6090001	6041882	6646456	3194171	5167476	5270522	5427168	6002227	7157853	4624243	4213429	5514953	4997028	4990514	5939144	6168641	4720731	6000270	5653655	5350279	5742997	5077496	5766550	5203275	5483652	5286824	3814198
SM(d18:2/24:0)	C47H93N2O6P	812.677	5.26134	814.7 -> 185.1	814.687	185.081	5.888	120	30	4	Positive	Sphingomyelins (Sphingolipids)	2767135	2135617	2701887	3114823	2836344	3445384	3112342	2508839	2032252	2806587	3045295	2582116	3303867	2380251	2438512	3000164	2974324	3014789	3023189	2659403	2512709	2961179	2746200	3101475	2832977	3382260	2384098	4330299	2473503	3187339	3179501	2697405	3343539	2585227	4220657	2486211	2677768
SM(d18:2/24:1)	C47H91N2O6P	810.662	5.10763	811.7 -> 262.3	811.669	262.25	5.707	120	30	4	Positive	Sphingomyelins (Sphingolipids)	5166	3930	4107	8173	6645	4617	5921	4530	4104	6168	5983	5647	7590	4890	4368	8447	5861	9553	6793	5308	6411	8435	3158	3208	10021	7500	3866	5682	7257	5649	5345	4657	5965	3767	8224	1570	6447
SM(d19:0/24:1)	C48H97N2O6P	828.7084	5.63062	829.7 -> 184.1	829.716	184.076	6.267	120	30	4	Positive	Sphingomyelins (Sphingolipids)	717735	600479	339755	606690	500848	768652	713732	729357	366422	523239	716463	991121	900942	338922	513159	566525	710592	660797	1181130	651948	365443	548621	724920	577703	620751	667440	433956	942684	684309	638100	740002	612389	674571	567452	820056	660532	304119
TG(44:0)	C47H90O6	750.674	7.60396	768.7 -> 523.5	768.705	523.47	8.614	100	35	4	Positive	Glycerolipids	3347	92807	8244	13574	11082	3153	1555	132704	6279	15580	43077	4162	189733	9464	48854	3592	3341	4536	35370	46743	193490	32969	1100	6250	17497	22451	92085	14488	102817	22022	22511	13364	70232	2603	642407	53976	55985
TG(46:0)	C49H94O6	778.705	8.08066	796.7 -> 523.5	796.738	523.472	9.071	100	35	4	Positive	Glycerolipids	57541	519899	264737	197559	163157	85262	69988	1033661	43327	148897	367636	46458	2201846	29833	240856	46080	30249	65796	276417	592857	2723171	598031	35989	151574	151969	282369	1366098	268443	606417	318467	296327	232358	1016481	41609	6131877	855720	822874
TG(46:1)	C49H92O6	776.689	7.82114	794.7 -> 521.5	794.721	521.46	8.834	100	35	4	Positive	Glycerolipids	33399	180718	163123	158263	152994	56714	36844	449081	25938	97241	198755	27499	889560	28831	126506	30734	12233	71509	98939	204627	1368818	216385	29716	91542	71190	153120	472570	123518	204942	148289	195680	96923	374412	13096	4143378	456836	365274
TG(46:2)	C49H90O6	774.674	7.57914	792.7 -> 521.5	792.705	521.454	8.571	100	35	4	Positive	Glycerolipids	9441	10359	40706	25593	3435	13191	13701	46452	1045	18462	35858	7004	79757	10079	11933	15086	286	13483	17021	26789	181491	46697	2970	19593	9316	20893	69109	29804	22681	22102	24140	26927	53078	1107	412776	97610	66980
TG(48:0)	C51H98O6	806.736	8.59375	824.8 -> 551.5	824.77	551.503	9.511	100	35	4	Positive	Glycerolipids	442303	3531525	2486923	1381199	1441038	551514	491141	3715232	701745	995356	1633486	373981	9796303	427621	878693	472234	389786	699651	1364788	3024991	13750724	4329249	627598	1895059	1033961	2023535	5902523	2298921	2571354	1856448	2180821	1938287	4483452	305709	17204641	4543376	6000191
TG(48:1)	C51H96O6	804.721	8.31085	822.8 -> 549.5	822.754	549.487	9.265	100	35	4	Positive	Glycerolipids	797356	1850535	4178058	3093546	1150593	1487460	1117139	5239220	816745	1648628	3423299	654365	8514974	865562	1296139	991539	306518	1502110	2001969	2939329	15232638	5824208	879950	2669290	1473310	3585332	8067220	3939692	2422515	2926829	3478947	2745568	6248087	362096	23548138	6061415	6791772
TG(48:2)	C51H94O6	802.705	8.03825	820.7 -> 575.5	820.738	575.503	9.037	100	35	4	Positive	Glycerolipids	247332	403203	912616	1062711	225339	554307	325831	957093	177686	395999	817280	173470	1579994	340612	476069	297632	47185	505777	440728	612792	3325732	1173722	171613	532807	327901	984207	2340098	747903	575974	660666	781595	666228	1219750	77885	4795515	1125891	1137774
TG(48:3)	C51H92O6	800.689	7.78615	818.7 -> 521.5	818.723	521.5	8.799	100	35	4	Positive	Glycerolipids	70619	89361	231326	323721	86653	174043	75841	189158	41636	106811	179750	39529	301887	120417	215730	101018	10837	165852	67259	125336	650214	225205	46183	117298	77846	225743	434977	127851	152518	99572	215842	133524	165688	14399	1139359	228878	233396
TG(50:0)	C53H102O6	834.768	8.80831	852.8 -> 579.5	852.801	579.534	9.714	100	35	4	Positive	Glycerolipids	585899	2522521	2405463	1585748	1459324	959839	714153	2412406	984930	1332735	1708637	617137	5779196	808588	961487	765972	717481	1064918	1467247	2133845	7941896	3769732	1058366	2063607	1172200	2168610	3799822	2519089	1557677	1886750	2501417	1753548	3249848	454576	9198196	2842157	4111550
TG(50:1)	C53H100O6	832.752	8.80878	850.8 -> 577.5	850.785	577.49	9.721	100	35	4	Positive	Glycerolipids	5832826	18060996	25586011	18239779	13300118	10307470	7467052	22270672	10329740	13668753	16741279	6307726	41073353	8221822	8691592	8619934	7969419	11666879	12174171	15542405	61726777	36382257	11830846	21838096	10345328	21584918	32875389	27250091	11849278	18569851	21571889	18991491	31695501	4553968	78044705	23493943	39101896
TG(50:2)	C53H98O6	830.736	8.55734	848.8 -> 575.5	848.77	575.503	9.468	100	35	4	Positive	Glycerolipids	4545819	10140814	21413371	14961455	7795179	8023109	6547921	9682346	7632185	7524058	10178109	3869480	16972522	9854580	7318520	6621929	4024768	9560303	6122884	7557678	42958529	22652965	7922165	16392780	5610022	14691818	26989158	17136108	7294491	10044924	14149333	14029093	15549444	2301087	37346847	15597310	24755334
TG(50:3)	C53H96O6	828.721	8.27311	846.8 -> 549.5	846.754	549.487	9.222	100	35	4	Positive	Glycerolipids	1775595	1955059	7714187	6458141	1739877	4550457	2746445	2529780	1919063	2823847	3726079	1236434	3455023	5111437	3238351	2942060	738850	4168512	2006359	1955773	11253846	6671373	2179575	4946767	2280599	5627459	10477894	5808898	2419764	2985528	5035733	4749009	4380391	655500	10556531	4806738	6433293
TG(50:4)	C53H94O6	826.705	8.00815	844.7 -> 547.7	844.738	547.738	8.993	100	35	4	Positive	Glycerolipids	235211	244447	856958	967163	120965	793750	308509	227802	172701	326676	379974	112268	323869	789496	570347	324194	45264	535624	185045	220065	1035906	597957	181320	373093	276656	647939	1531593	454644	361032	273968	466298	599732	408354	71257	1074173	408079	525339
TG(51:0)	C54H104O6	848.783	9.14822	867.8 -> 580.6	867.819	580.55	10.169	100	35	4	Positive	Glycerolipids	528	8230	5058	5179	3386	2535	2279	7268	927	4908	8776	1181	15418	1806	4678	1944	510	1446	9852	8056	18841	7911	2247	6591	5094	7448	8238	7296	8753	5421	13017	4163	8530	987	33773	10757	8479
TG(52:1)	C55H104O6	860.783	9.03732	878.8 -> 605.6	878.817	605.55	10.181	100	35	4	Positive	Glycerolipids	1634028	3626935	6354149	4780162	3187126	3965555	2919081	4860125	3082751	5352363	4581671	2363882	7861053	3499432	3297923	3649841	2630726	4442692	3505747	3783934	14614592	9027248	4995540	6685970	3930579	9045775	6939000	8000695	3332779	6461152	7994132	4448030	7296852	1832975	15294354	4491446	7617684
TG(52:2)	C55H102O6	858.768	8.96334	876.8 -> 575.5	876.801	575.503	9.916	100	35	4	Positive	Glycerolipids	782892	1837194	2524548	2011530	1115427	1580580	1130940	1418079	1285708	1711352	1394299	756774	2620188	2129841	1633594	1310429	728722	1755892	1122048	1458065	5913384	2865142	1553451	2258055	1418398	2756641	3220582	2181778	1303157	1911908	2816545	1826116	2291924	531006	3884758	1777049	2716626
TG(52:3)	C55H100O6	856.752	8.77054	874.8 -> 575.5	874.785	575.503	9.662	100	35	4	Positive	Glycerolipids	19527920	27071187	59602572	56109138	23364642	45202428	29773057	22502782	31708212	42281529	32125050	18801441	24481891	50409307	33430220	37866483	21260985	48189541	20097715	21676801	59765688	59262481	42953779	54111233	30598273	60006851	52953577	54736951	27442947	35736273	51374496	43882814	37477645	14364407	51345455	26341614	46325668
TG(52:4)	C55H98O6	854.736	8.5202	872.8 -> 575.5	872.77	575.503	9.416	100	35	4	Positive	Glycerolipids	8153941	15583081	28784080	29728076	7764619	21823944	11482970	5646046	14126467	13945698	9599283	5314142	7346999	38823930	19526758	13652346	5543518	21705225	5425577	7008350	25131699	23916550	15499101	19748890	11101144	22694396	35876651	17840367	11537722	10833287	18393336	20832036	11465489	4307178	16563268	9972602	20453164
TG(52:5)	C55H96O6	852.721	8.26799	870.8 -> 575.5	870.754	575.503	9.213	100	35	4	Positive	Glycerolipids	337688	251276	1186725	1424003	228188	974290	342387	245925	270832	1217166	616903	271920	578530	1149696	563738	434334	148252	781224	393076	374613	1670947	1198739	537322	580952	524173	853540	1550845	792831	819341	609568	787231	702714	837615	475386	1407680	785098	788642
TG(52:6)	C55H94O6	850.705	8.07279	868.7 -> 547.5	868.738	547.472	9.052	100	35	4	Positive	Glycerolipids	19918	12891	54262	66771	4198	44116	15419	31058	7589	22949	45877	8308	65640	30141	22510	8527	2017	26103	13116	16059	83032	43491	10296	17671	17236	17190	173307	44124	31464	41099	22666	40268	67933	4569	134412	121593	70850
TG(54:1)	C57H108O6	888.815	9.3987	906.8 -> 605.6	906.848	605.55	10.679	100	35	4	Positive	Glycerolipids	103322	322928	376609	256972	187237	385018	167419	386089	201618	750655	277210	195012	583912	252369	434324	298312	253837	247493	257934	260302	1015465	607613	303470	444191	382016	796105	348525	567598	198665	562861	741032	237008	701966	129157	1070586	192614	540430
TG(54:2)	C57H106O6	886.799	9.35876	904.8 -> 605.6	904.832	605.55	10.403	100	35	4	Positive	Glycerolipids	1802802	3150768	5631842	4860527	2502679	7089393	3179652	5662231	3808423	12311327	5206768	3402643	5341428	4216918	6207715	5830729	5216248	5053511	3861764	2945834	9970231	8872724	5793562	7338322	5252419	11761736	4418183	9912425	2922809	8400490	8559219	4110423	8688732	2255245	10510210	2173993	5782699
TG(54:3)	C57H104O6	884.783	9.18892	902.8 -> 603.4	902.817	603.354	10.143	100	35	4	Positive	Glycerolipids	9206095	11132962	25860149	27939975	11500176	39636145	16431922	27975185	21595308	61308007	28429588	16899627	15046268	24415160	34202011	34398246	31216941	28889421	18543859	11442363	34971913	37002357	31311588	36406791	23804197	50020159	17260820	43598734	14888663	34507194	34027971	19002483	31488438	10087839	31622225	7804340	17419457
TG(54:4)	C57H102O6	882.768	8.97136	900.8 -> 601.5	900.801	601.519	9.856	100	35	4	Positive	Glycerolipids	9406069	10634670	19196337	24598654	8205294	30280141	13133572	12137109	15729916	30732500	15180196	9732922	7928446	25511283	26647363	23483653	14225579	23253471	9936276	8174548	18689792	19912775	17759072	21852604	14800320	25638739	16570455	20013269	12907324	15376384	19528817	16207161	16486523	7189881	13200118	6202584	11651511
TG(54:5)	C57H100O6	880.752	8.73665	898.8 -> 599.5	898.785	599.503	9.617	100	35	4	Positive	Glycerolipids	3027761	3379151	5174587	7308293	1870289	8528657	3265943	2555542	4513993	8623895	4368746	2627889	1985137	9823411	9450014	5287094	3110048	6100201	3022226	2137944	4753623	4858213	4114328	4560716	3883064	5731533	6315105	4033073	3703487	3480243	4710500	5069204	3891386	2812423	3187918	2258218	3175356
TG(54:6)	C57H98O6	878.736	8.49069	896.8 -> 599.5	896.77	599.503	9.39	100	35	4	Positive	Glycerolipids	1043445	1469472	2037304	3045792	484558	3621889	1023232	581812	1572636	2449451	978254	591033	576877	4990024	4996499	1552087	607631	2158349	635287	553026	1729845	1591613	1226558	1305720	1182014	1778486	3832946	1086753	1379508	923466	1308752	2442077	1083103	710844	991828	816631	1239696
TG(54:7)	C57H96O6	876.721	8.23411	894.8 -> 597.5	894.754	597.487	9.169	100	35	4	Positive	Glycerolipids	131765	82537	239537	399648	36218	340085	129478	51092	96016	533864	169213	67672	73699	620991	231604	141685	52801	244249	95537	63145	264813	243980	122834	106595	140860	235136	389571	143123	159224	155508	170377	157802	192029	167118	168033	137197	107207
TG(56:3)	C59H108O6	912.815	9.58244	930.8 -> 631.6	930.848	631.57	10.637	100	35	4	Positive	Glycerolipids	112538	116440	236784	206824	107377	349023	170674	261159	221661	734277	380012	190993	142925	224953	412402	370942	268113	222851	257506	123892	313328	340807	187970	392667	169124	507849	155569	498756	104006	316199	460458	223415	304026	209117	339090	65639	176511
TG(56:4)	C59H106O6	910.799	9.36934	928.8 -> 629.6	928.832	629.55	10.36	100	35	4	Positive	Glycerolipids	180859	165841	508892	413480	158409	700943	263997	264186	291500	858094	440207	203467	194215	425853	475354	610519	211671	472754	261846	188724	507489	571048	332767	709684	254155	822467	466601	859193	176443	509661	751996	432684	503060	213880	661585	168999	409499
TG(56:5)	C59H104O6	908.783	9.18832	926.8 -> 627.5	926.817	627.534	10.108	100	35	4	Positive	Glycerolipids	264765	214478	907195	794295	259825	1222258	373542	408163	399158	912367	665360	370309	433027	679044	602544	700275	270310	775339	416753	299685	905592	916099	711277	972328	448047	882178	1149851	1308851	359023	884404	931237	738820	901073	337886	1133101	571497	919428
TG(56:6)	C59H102O6	906.768	9.03382	924.8 -> 603.5	924.801	603.534	9.965	100	35	4	Positive	Glycerolipids	517130	544955	1225992	1321328	363139	1608517	658087	563958	673247	1144545	894318	658174	871388	1018467	992986	764171	651276	994559	629551	492860	804310	878220	1050511	1000284	831666	885799	1779414	1631651	850374	1231004	997997	1177954	1354384	667816	1134048	1320627	1502923
TG(56:7)	C59H100O6	904.752	8.81531	922.8 -> 601.5	922.785	601.519	9.72	100	35	4	Positive	Glycerolipids	417098	469644	789893	960882	185020	988444	407110	287776	489182	609146	548083	379957	487536	694172	738076	438426	313685	532360	307496	326462	412048	451832	533238	516174	495713	352463	1238458	684170	662775	580748	537379	798815	679971	371798	452825	843261	877977
TG(56:8)	C59H98O6	902.736	8.5893	920.8 -> 599.5	920.77	599.503	9.516	100	35	4	Positive	Glycerolipids	112723	152269	237985	310039	39143	300231	93268	65447	134511	154515	136454	81793	188335	280740	272612	105167	54485	137560	67890	75245	117594	113267	135440	115112	135203	98552	564458	176030	232228	158253	128646	260693	234438	98906	141496	373599	310417
TG(58:10)	C61H98O6	926.736	8.63942	944.8 -> 623.5	944.77	623.503	9.533	100	35	4	Positive	Glycerolipids	39003	31835	91447	67856	9878	90021	38985	28003	21062	35330	47884	23998	83017	37478	37832	29607	16405	39135	28426	19059	46958	26172	51782	25953	39925	31038	269771	91070	70706	109782	33348	78770	137201	46481	64138	212128	126855
TG(58:6)	C61H106O6	934.799	8.86658	952.8 -> 952.8	952.832	952.832	7	100	35	4	Positive	Glycerolipids	377312	336631	339908	249844	133641	323926	506672	162703	103181	463244	175586	219378	208871	238410	217689	335135	271113	466172	225956	105207	126467	112657	430242	134502	385822	217215	382650	355079	261212	447828	151290	286650	363530	646336	188283	507337	277265
TG(58:8)	C61H102O6	930.768	9.02576	948.8 -> 601.5	948.801	601.519	9.947	100	35	4	Positive	Glycerolipids	131153	77881	157995	139471	58109	253472	138264	52095	60498	156917	116146	96554	57449	174746	124447	132409	67056	187532	86037	51114	71778	89089	117456	88136	123367	98241	164045	178215	108492	119420	93068	162089	127036	196912	110830	124243	162426
TG(58:9)	C61H100O6	928.752	8.82923	946.8 -> 601.5	946.785	601.519	9.728	100	35	4	Positive	Glycerolipids	400169	448594	428950	272861	171969	318258	814926	161980	61115	689229	121154	170133	145025	258724	212603	465390	351443	681537	253444	69633	180757	127461	605435	129453	517797	361238	181009	560975	239621	611577	138138	261605	299252	699420	226007	180347	110759
TG(60:10)	C63H102O6	954.768	9.07392	972.8 -> 651.5	972.801	651.534	10.006	100	35	4	Positive	Glycerolipids	12780	11449	30216	23347	5845	31188	18346	9208	4222	26206	19373	11948	20003	16671	11890	11366	11533	23109	19149	6073	11684	10914	28603	10445	16231	21491	54850	42166	19457	53085	14013	27422	54615	33777	28021	54884	37153
TG(60:12)	C63H98O6	950.736	8.6417	968.8 -> 647.6	968.77	647.55	9.54	100	35	4	Positive	Glycerolipids	11568	14876	16729	10496	585	17170	18253	2697	2872	12238	7210	2828	6220	4865	5059	11228	5581	8758	6992	1560	4558	2061	17542	2277	13342	3082	18006	16597	12523	16702	4376	14164	16214	20744	7564	31330	10986
TG(60:8)	C63H106O6	958.799	9.40089	976.8 -> 655.6	976.832	655.55	7	100	35	4	Positive	Glycerolipids	941	692	4967	3320	842	7172	1279	908	1045	3067	4241	1846	2438	2586	2512	1542	514	2348	2452	915	3253	4033	2667	3410	1541	4851	10802	9198	1550	8311	3106	4963	11571	1427	7139	8135	9809
DG(36:2)	C39H72O5	620.538	5.59343	638.6 -> 339.3	638.571	339.289	6.221	120	20	2	Positive	Glycerolipids	218330	249591	715967	620879	323578	610725	393872	378112	407882	815933	540935	319544	390564	503945	458183	605808	432062	810902	444141	260527	864549	1061786	1070286	725235	568527	1202692	566121	1403736	312285	733192	747733	520279	733313	233231	1132617	353124	541425
[truncated: 36 more columns]
